# Supplementary material for: A Study on the Time–Effect and Dose–Effect Relationships of Polysaccharide from Opuntia dillenii against Cadmium-Induced Liver Injury in Mice
Source: Foods. 2022 May 4;11(9):1340. doi: 10.3390/foods11091340 (PMC9100615; doi:10.3390/foods11091340)
Supplement: Supplementary file 1 [file foods-11-01340-s001.zip]

Archive with 1 entries (1 files):
- foods-1692580-supplementary.pdf
